# Supplementary material for: Predicting the Potential Distribution of Lagotis Medicinal Plants on the Qinghai‐Xizang Plateau, With a Maximum Entropy Model
Source: Ecol Evol. 2025 Apr 23;15(4):e71319. doi: 10.1002/ece3.71319 (PMC12015568; doi:10.1002/ece3.71319)
Supplement: Supplementary file 1 — Appendix S1. [file ECE3-15-e71319-s002.xls]

## Sheet: Lagotis macrosiphon
species	longitude	latitude
Lagotis macrosiphon	90.014	28.4013
Lagotis macrosiphon	93.014	28.4013
Lagotis macrosiphon	85.9822	28.1552
Lagotis macrosiphon	85.9822	28.1552
Lagotis macrosiphon	85.2981	28.8565
Lagotis macrosiphon	85.2981	28.8565
Lagotis macrosiphon	85.9822	28.1552
Lagotis macrosiphon	85.9823	28.1569
Lagotis macrosiphon	85.9826	28.1544
Lagotis macrosiphon	96.5994	31.2114
Lagotis macrosiphon	85.2981	28.8565
Lagotis macrosiphon	85.9815	28.157
Lagotis macrosiphon	85.9813	28.1578
Lagotis macrosiphon	85.3	28.55
Lagotis macrosiphon	85.98	28.17
Lagotis macrosiphon	85.3	28.85

## Sheet: Lagotis brevituba
species	longitude	latitude
Lagotis brevituba	98.5639	31.7251
Lagotis brevituba	98.9199	30.9747
Lagotis brevituba	101.779	37.212
Lagotis brevituba	102.175	37.2508
Lagotis brevituba	100.232	38.1294
Lagotis brevituba	100.248	38.1255
Lagotis brevituba	99.968	29.2846
Lagotis brevituba	100.133	29.0136
Lagotis brevituba	98.8246	31.7841
Lagotis brevituba	98.3237	32.9807
Lagotis brevituba	100.041	29.1309
Lagotis brevituba	99.518	38.6596
Lagotis brevituba	93.2991	30.633
Lagotis brevituba	102.661	37.1899
Lagotis brevituba	102.678	37.1333
Lagotis brevituba	98.8443	37.221
Lagotis brevituba	94.9479	29.4845
Lagotis brevituba	97.2167	32.5667
Lagotis brevituba	100.236	38.0292
Lagotis brevituba	98.7746	31.766
Lagotis brevituba	101.115	37.8383
Lagotis brevituba	101.614	36.2822
Lagotis brevituba	98.7952	37.2525
Lagotis brevituba	95.6159	31.531
Lagotis brevituba	102.668	37.1897
Lagotis brevituba	101.143	37.8671
Lagotis brevituba	102.436	36.8276
Lagotis brevituba	102.246	37.5359
Lagotis brevituba	99.9642	35.7983
Lagotis brevituba	100.066	35.7875
Lagotis brevituba	96.587	32.0117
Lagotis brevituba	101.485	34.1073
Lagotis brevituba	93.2329	35.9724
Lagotis brevituba	96.0342	31.8566
Lagotis brevituba	96.3484	32.1356
Lagotis brevituba	101.254	37.7816
Lagotis brevituba	101.675	35.5286
Lagotis brevituba	102.234	36.2329
Lagotis brevituba	99.6144	35.0244
Lagotis brevituba	96.862	32.8207
Lagotis brevituba	101.637	37.5291
Lagotis brevituba	101.717	37.2344
Lagotis brevituba	98.9206	37.1625
Lagotis brevituba	101.636	37.2003
Lagotis brevituba	101.577	37.1495
Lagotis brevituba	101.552	36.3245
Lagotis brevituba	101.683	37.2434
Lagotis brevituba	102.446	37.3119
Lagotis brevituba	100.256	38.1159
Lagotis brevituba	102.606	37.177
Lagotis brevituba	99.8602	38.4407
Lagotis brevituba	102.763	37.1141
Lagotis brevituba	102.441	37.3235
Lagotis brevituba	99.8149	38.4794
Lagotis brevituba	101.577	36.3282
Lagotis brevituba	101.345	36.4024
Lagotis brevituba	99.5124	35.4965
Lagotis brevituba	100.242	38.0937
Lagotis brevituba	99.4754	35.5023
Lagotis brevituba	100.251	38.098
Lagotis brevituba	100.76	34.7475
Lagotis brevituba	101.292	37.588
Lagotis brevituba	99.3172	35.3905
Lagotis brevituba	101.916	34.7881
Lagotis brevituba	102.333	36.9784
Lagotis brevituba	101.596	35.2994
Lagotis brevituba	98.2301	37.4732
Lagotis brevituba	99.5892	38.491
Lagotis brevituba	100.23	38.1004
Lagotis brevituba	101.486	37.6093
Lagotis brevituba	99.6099	38.4815
Lagotis brevituba	99.6117	38.467
Lagotis brevituba	97.0041	32.7792
Lagotis brevituba	101.652	37.259
Lagotis brevituba	99.2683	35.0828
Lagotis brevituba	100.435	37.5508
Lagotis brevituba	97.0366	32.7892
Lagotis brevituba	99.4155	38.4646
Lagotis brevituba	99.3178	38.5548
Lagotis brevituba	99.3185	39.3823
Lagotis brevituba	99.2957	39.9702
Lagotis brevituba	102.763	37.1651
Lagotis brevituba	103.258	37.1521
Lagotis brevituba	102.38	34.2762
Lagotis brevituba	99.518	38.6596
Lagotis brevituba	98.4378	38.726
Lagotis brevituba	102.614	35.4584
Lagotis brevituba	102.666	37.2751
Lagotis brevituba	102.022	33.9821
Lagotis brevituba	103.263	37.1612
Lagotis brevituba	102.686	35.5004
Lagotis brevituba	102.317	36.8725
Lagotis brevituba	102	37
Lagotis brevituba	97.2106	32.5739
Lagotis brevituba	96.4575	31.9319
Lagotis brevituba	92.47	31.03
Lagotis brevituba	90.63	28.5
Lagotis brevituba	92.38	29.05
Lagotis brevituba	97.45	31.23
Lagotis brevituba	93.33	31.92
Lagotis brevituba	99.51	35.5014
Lagotis brevituba	81.33	30.13
Lagotis brevituba	91.08	30.65
Lagotis brevituba	100.319	38.1233
Lagotis brevituba	101.782	37.2182
Lagotis brevituba	101.392	37.3495
Lagotis brevituba	101.238	38.015
Lagotis brevituba	101.402	37.3523
Lagotis brevituba	95.89	32.9767
Lagotis brevituba	100.242	38.0142
Lagotis brevituba	100.242	38.0144
Lagotis brevituba	100.45	37.4903
Lagotis brevituba	100.861	37.6708
Lagotis brevituba	101.386	37.3497

## Sheet: Lagotis integra
species	longitude	latitude
Lagotis integra	100.269	29.9942
Lagotis integra	91.1066	29.6555
Lagotis integra	101.957	29.9985
Lagotis integra	100.297	29.0379
Lagotis integra	99.1106	30.0053
Lagotis integra	96.8744	31.1094
Lagotis integra	96.8744	31.1094
Lagotis integra	101.388	30.025
Lagotis integra	99.7981	28.9311
Lagotis integra	99.866	28.7332
Lagotis integra	100.109	29.191
Lagotis integra	97.0347	29.3198
Lagotis integra	88.7099	30.9305
Lagotis integra	97.3111	30.1535
Lagotis integra	94.6741	31.5685
Lagotis integra	96.5834	31.4613
Lagotis integra	97.0347	29.3198
Lagotis integra	96.9178	30.0532
Lagotis integra	96.9167	30.0523
Lagotis integra	97.1532	29.0573
Lagotis integra	89.0992	29.6823
Lagotis integra	96.9167	30.0523
Lagotis integra	89.0992	29.6823
Lagotis integra	93.784	31.8825
Lagotis integra	96.5328	29.8571
Lagotis integra	88.7105	30.925
Lagotis integra	92.5364	29.0865
Lagotis integra	81.1771	30.2905
Lagotis integra	88.9457	29.0734
Lagotis integra	96.593	31.2279
Lagotis integra	95.8081	30.9031
Lagotis integra	101.723	29.5154
Lagotis integra	100.109	29.1915
Lagotis integra	100.027	29.1241
Lagotis integra	99.5607	30.256
Lagotis integra	100.297	28.8844
Lagotis integra	98.824	31.2097
Lagotis integra	100.046	29.1417
Lagotis integra	101.797	30.0791
Lagotis integra	100.68	28.4623
Lagotis integra	98.2183	31.4992
Lagotis integra	96.0029	32.0644
Lagotis integra	95.1199	32.4141
Lagotis integra	97.0218	33.4656
Lagotis integra	96.3743	32.0081
Lagotis integra	95.2869	33.9109
Lagotis integra	97.0218	33.4656
Lagotis integra	98.0608	32.922
Lagotis integra	89.0532	29.7973
Lagotis integra	89.0992	29.6823
Lagotis integra	99.3531	30.3125
Lagotis integra	92.5927	29.1404
Lagotis integra	99.0505	29.4828
Lagotis integra	87.7659	28.3642
Lagotis integra	88.7099	30.9305
Lagotis integra	94.6741	31.5685
Lagotis integra	93.6813	31.4779
Lagotis integra	98.5809	31.8061
Lagotis integra	97.9305	30.1863
Lagotis integra	93.036	28.9041
Lagotis integra	97.7687	31.7274
Lagotis integra	100.278	36.6187
Lagotis integra	95.243	32.8997
Lagotis integra	94.994	33.1917
Lagotis integra	94.9911	32.8508
Lagotis integra	94.9911	32.8508
Lagotis integra	97.0373	32.8349
Lagotis integra	100.175	29.4238
Lagotis integra	100.297	29.0379
Lagotis integra	99.4105	30.2721
Lagotis integra	98.5809	31.8061
Lagotis integra	101.957	30.0823
Lagotis integra	101.957	30.0823
Lagotis integra	98.9821	30.9689
Lagotis integra	98.9791	30.9687
Lagotis integra	98.9717	30.9687
Lagotis integra	98.9766	30.9747
Lagotis integra	98.9715	30.9774
Lagotis integra	98.976	30.9717
Lagotis integra	98.9831	30.9736
Lagotis integra	98.9786	30.9747
Lagotis integra	99.6479	27.8546
Lagotis integra	99.7182	27.8198
Lagotis integra	99.7436	27.8422
Lagotis integra	99.827	28.5731
Lagotis integra	101.522	30.3177
Lagotis integra	101.957	29.9985
Lagotis integra	98.1	32.98
Lagotis integra	100.113	29.3478
Lagotis integra	101.814	30.1743
Lagotis integra	98.1524	32.836
Lagotis integra	99.11	30
Lagotis integra	99.7908	28.7124
Lagotis integra	100.226	29.4747
Lagotis integra	100.297	29.0379
Lagotis integra	100.269	29.9942
Lagotis integra	101.699	30.0817
Lagotis integra	100.245	30.2264
Lagotis integra	101.806	30.0673
Lagotis integra	97.1704	31.1429
Lagotis integra	83.75	50.9833
Lagotis integra	100.27	30
Lagotis integra	100.136	29.3897
Lagotis integra	100.149	29.3858
Lagotis integra	92.35	29.03
Lagotis integra	99.55	30.25
Lagotis integra	98	29.7
Lagotis integra	94.25	31.83
Lagotis integra	94.92	31.68
Lagotis integra	98.82	31.21
Lagotis integra	100.298	29.037
Lagotis integra	99.79	28.93
Lagotis integra	100.298	29.037
Lagotis integra	96.91	30.05
Lagotis integra	101.866	30.1414
Lagotis integra	96.91	30.05
Lagotis integra	81.17	30.29
Lagotis integra	93.78	31.88
Lagotis integra	96.6	31.22
Lagotis integra	92.59	29.14
Lagotis integra	88.7	30.93
Lagotis integra	87.77	28.37
Lagotis integra	98.5809	31.8061
Lagotis integra	101.866	30.1414
Lagotis integra	97.18	31.13
Lagotis integra	100.298	29.037
Lagotis integra	100.27	29.9961
Lagotis integra	100.298	29.037
Lagotis integra	99.7993	28.9321
Lagotis integra	97.46	28.66
Lagotis integra	130.32	47.34
Lagotis integra	99.8	28.93
Lagotis integra	100.27	30
Lagotis integra	96.92	30.05
Lagotis integra	93.07	29.05
Lagotis integra	92.58	29.15
Lagotis integra	95.3	32.9
Lagotis integra	96.48	32.2
Lagotis integra	97.02	33
Lagotis integra	93.78	31.88
Lagotis integra	96.6	31.22
Lagotis integra	102.177	28.5498
Lagotis integra	101.96	30.05
Lagotis integra	101.97	30.05
Lagotis integra	98.1029	32.9787
Lagotis integra	98.0398	32.7221
Lagotis integra	99.656	30.7654
Lagotis integra	100.188	29.4515
Lagotis integra	100.182	29.4211
Lagotis integra	100.149	29.5633
Lagotis integra	100.007	30.8664

## Sheet: Lagotis angustibracteata
species	longitude	latitude
Lagotis angustibracteata	96.5152	32.0728
Lagotis angustibracteata	96.5148	32.0721
Lagotis angustibracteata	95.9763	31.9247
Lagotis angustibracteata	96.8406	32.0388
Lagotis angustibracteata	97.3478	33.1306
Lagotis angustibracteata	95.1199	32.4141
Lagotis angustibracteata	95.6167	32.7834
Lagotis angustibracteata	95.7942	32.6551
Lagotis angustibracteata	95.1199	32.4141
Lagotis angustibracteata	95.136	32.7319
Lagotis angustibracteata	95.3007	32.8932
Lagotis angustibracteata	95.1199	32.4141
Lagotis angustibracteata	95.6143	33.8513
Lagotis angustibracteata	95.1627	33.0726
Lagotis angustibracteata	95.1518	32.8731
Lagotis angustibracteata	99.28	35.37
Lagotis angustibracteata	101.95	36.83

## Sheet: Lagotis ramalana
species	longitude	latitude
Lagotis ramalana	96.5152	32.0728
Lagotis ramalana	101.618	34.7348
Lagotis ramalana	100.461	34.5371
Lagotis ramalana	96.5152	32.0728
Lagotis ramalana	98.0266	34.8183
Lagotis ramalana	98.2092	34.9156
Lagotis ramalana	98.7373	34.2503
Lagotis ramalana	95.7324	32.514
Lagotis ramalana	100.797	34.7216
Lagotis ramalana	100.239	34.4787
Lagotis ramalana	101.337	34.5897
Lagotis ramalana	100.935	33.5281
Lagotis ramalana	100.934	33.5256
Lagotis ramalana	99.2616	35.0023
Lagotis ramalana	81.507	31.3213
Lagotis ramalana	98.2183	31.4992
Lagotis ramalana	100.267	34.6278
Lagotis ramalana	102.073	33.9981
Lagotis ramalana	99.3557	32.1416
Lagotis ramalana	100.769	31.2957
Lagotis ramalana	103.897	33.5749
Lagotis ramalana	101.748	30.7942
Lagotis ramalana	102.072	33.9977
Lagotis ramalana	102.961	33.5765
Lagotis ramalana	100.859	30.0159
Lagotis ramalana	91.7534	31.6533
Lagotis ramalana	100.83	30.0204
Lagotis ramalana	103.074	27.2139
Lagotis ramalana	101.737	30.4212
Lagotis ramalana	101.112	33.2901
Lagotis ramalana	103.715	33.0128
Lagotis ramalana	95.32	31.53
Lagotis ramalana	96.97	31.08
Lagotis ramalana	100.402	34.4606
Lagotis ramalana	100.407	34.4575
Lagotis ramalana	89.68	28.57
Lagotis ramalana	100.3	29.03
Lagotis ramalana	99.62	38.83
Lagotis ramalana	99.62	38.83
Lagotis ramalana	101.48	33.43
Lagotis ramalana	103.13	36.98
Lagotis ramalana	96.48	32.2
Lagotis ramalana	101.02	30.03
Lagotis ramalana	103.13	36.98
Lagotis ramalana	92.3034	32.1078

## Sheet: Lagotis brachystachya
species	longitude	latitude
Lagotis brachystachya	98.8693	37.1133
Lagotis brachystachya	101.094	36.4418
Lagotis brachystachya	94.3479	35.7927
Lagotis brachystachya	98.4582	38.7937
Lagotis brachystachya	97.9835	33.275
Lagotis brachystachya	100.735	34.7238
Lagotis brachystachya	95.9763	31.9247
Lagotis brachystachya	97.0095	33.0037
Lagotis brachystachya	97.0077	32.9893
Lagotis brachystachya	97.0181	33.0089
Lagotis brachystachya	101.568	37.1119
Lagotis brachystachya	97.2072	33.4269
Lagotis brachystachya	91.9201	32.8625
Lagotis brachystachya	99.9451	34.5645
Lagotis brachystachya	97.954	34.443
Lagotis brachystachya	97.5994	38.2935
Lagotis brachystachya	92.2232	34.8064
Lagotis brachystachya	100.496	36.5786
Lagotis brachystachya	100.525	34.3571
Lagotis brachystachya	98.2092	34.9156
Lagotis brachystachya	97.954	34.443
Lagotis brachystachya	97.3802	34.8058
Lagotis brachystachya	100.649	34.6828
Lagotis brachystachya	97.4749	34.9652
Lagotis brachystachya	99.9941	35.8898
Lagotis brachystachya	99.9913	35.8953
Lagotis brachystachya	100.278	37.2526
Lagotis brachystachya	101.81	35.8303
Lagotis brachystachya	91.5612	32.2967
Lagotis brachystachya	101.609	36.639
Lagotis brachystachya	95.0655	36.3468
Lagotis brachystachya	88.1672	39.0226
Lagotis brachystachya	91.5612	32.2967
Lagotis brachystachya	92.4432	34.2164
Lagotis brachystachya	101.763	36.6375
Lagotis brachystachya	100.814	34.7651
Lagotis brachystachya	100.578	35.2543
Lagotis brachystachya	101.545	34.8488
Lagotis brachystachya	101.842	34.3827
Lagotis brachystachya	101.467	35.0353
Lagotis brachystachya	93.0433	35.7695
Lagotis brachystachya	92.8657	35.5873
Lagotis brachystachya	94.067	35.6391
Lagotis brachystachya	92.2644	34.4184
Lagotis brachystachya	93.6295	35.5225
Lagotis brachystachya	100.656	34.688
Lagotis brachystachya	99.7285	34.7936
Lagotis brachystachya	99.6555	33.8632
Lagotis brachystachya	96.5211	33.8957
Lagotis brachystachya	98.1319	35.0967
Lagotis brachystachya	98.84	37.3648
Lagotis brachystachya	100.244	34.4569
Lagotis brachystachya	100.051	35.7809
Lagotis brachystachya	99.9913	35.8953
Lagotis brachystachya	99.434	35.405
Lagotis brachystachya	98.8658	35.1143
Lagotis brachystachya	100.239	34.478
Lagotis brachystachya	97.4749	34.9652
Lagotis brachystachya	98.0142	34.6717
Lagotis brachystachya	95.619	33.8449
Lagotis brachystachya	91.2024	33.2114
Lagotis brachystachya	92.4359	34.2185
Lagotis brachystachya	98.2079	34.9148
Lagotis brachystachya	98.0142	34.6717
Lagotis brachystachya	99.4796	33.772
Lagotis brachystachya	99.6518	33.7501
Lagotis brachystachya	99.6518	33.8626
Lagotis brachystachya	99.9873	35.5969
Lagotis brachystachya	99.8007	33.6241
Lagotis brachystachya	99.1296	34.6378
Lagotis brachystachya	98.8658	35.1143
Lagotis brachystachya	99.4376	35.4058
Lagotis brachystachya	97.3045	33.4046
Lagotis brachystachya	96.8989	34.7839
Lagotis brachystachya	101.787	35.2001
Lagotis brachystachya	102.04	35.9433
Lagotis brachystachya	101.146	34.4816
Lagotis brachystachya	100.509	35.7469
Lagotis brachystachya	101.042	33.7831
Lagotis brachystachya	101.482	33.4264
Lagotis brachystachya	90.5985	33.1024
Lagotis brachystachya	91.5612	32.2967
Lagotis brachystachya	96.5152	32.0728
Lagotis brachystachya	85.2981	28.8565
Lagotis brachystachya	89.387	28.2609
Lagotis brachystachya	91.3326	30.1895
Lagotis brachystachya	101.618	34.7348
Lagotis brachystachya	101.962	35.3864
Lagotis brachystachya	97.2741	30.2434
Lagotis brachystachya	99.7766	36.7348
Lagotis brachystachya	84.0626	32.3031
Lagotis brachystachya	100.239	34.4773
Lagotis brachystachya	100.146	37.3251
Lagotis brachystachya	99.6199	36.3895
Lagotis brachystachya	100.185	36.9529
Lagotis brachystachya	93.7296	30.1598
Lagotis brachystachya	91.9201	32.8625
Lagotis brachystachya	91.5612	32.2967
Lagotis brachystachya	90.0098	31.3922
Lagotis brachystachya	92.0149	31.4399
Lagotis brachystachya	85.5635	31.2601
Lagotis brachystachya	88.7099	30.9305
Lagotis brachystachya	90.0098	31.3922
Lagotis brachystachya	90.011	31.3908
Lagotis brachystachya	90.2849	31.5705
Lagotis brachystachya	88.6629	31.2507
Lagotis brachystachya	88.838	33.1884
Lagotis brachystachya	97.5155	29.8631
Lagotis brachystachya	100.186	36.954
Lagotis brachystachya	99.4357	35.4043
Lagotis brachystachya	90.9833	33.6727
Lagotis brachystachya	97.2741	30.2434
Lagotis brachystachya	100.225	34.4671
Lagotis brachystachya	100.292	36.6362
Lagotis brachystachya	97.4749	34.9652
Lagotis brachystachya	98.2073	34.9139
Lagotis brachystachya	95.3007	32.8932
Lagotis brachystachya	97.1431	33.7951
Lagotis brachystachya	95.6167	32.7834
Lagotis brachystachya	95.2547	32.8961
Lagotis brachystachya	95.2547	32.8962
Lagotis brachystachya	95.301	32.505
Lagotis brachystachya	95.1621	33.0657
Lagotis brachystachya	95.1619	32.7018
Lagotis brachystachya	98.2164	34.9185
Lagotis brachystachya	99.9009	33.9692
Lagotis brachystachya	97.5065	36.0444
Lagotis brachystachya	97.5145	35.9862
Lagotis brachystachya	97.4091	35.8764
Lagotis brachystachya	94.9202	36.4013
Lagotis brachystachya	94.3054	35.7437
Lagotis brachystachya	99.0357	37.2961
Lagotis brachystachya	101.962	35.3864
Lagotis brachystachya	92.3408	34.0376
Lagotis brachystachya	97.3354	33.9621
Lagotis brachystachya	103.354	34.693
Lagotis brachystachya	98.1251	34.7845
Lagotis brachystachya	99.3537	34.1245
Lagotis brachystachya	99.9503	33.6942
Lagotis brachystachya	95.7573	34.5197
Lagotis brachystachya	99.1916	33.8458
Lagotis brachystachya	99.2957	39.9702
Lagotis brachystachya	93.1631	35.2627
Lagotis brachystachya	91.682	32.265
Lagotis brachystachya	98.8951	38.6385
Lagotis brachystachya	100.5	36.5822
Lagotis brachystachya	97.5659	35.0094
Lagotis brachystachya	89.3702	28.1814
Lagotis brachystachya	94.0667	35.6369
Lagotis brachystachya	90.3547	35.2079
Lagotis brachystachya	94.068	35.6406
Lagotis brachystachya	91.2024	33.2114
Lagotis brachystachya	89.3874	28.2602
Lagotis brachystachya	97.8412	29.6715
Lagotis brachystachya	88.7099	30.9305
Lagotis brachystachya	84.0382	29.7711
Lagotis brachystachya	92.0149	31.4399
Lagotis brachystachya	89.6817	28.5556
Lagotis brachystachya	90.0292	31.4032
Lagotis brachystachya	90.0099	31.392
Lagotis brachystachya	89.3876	28.2604
Lagotis brachystachya	91.3326	30.1895
Lagotis brachystachya	90.0135	31.3909
Lagotis brachystachya	93.7843	31.8882
Lagotis brachystachya	93.7891	31.8873
Lagotis brachystachya	97.0095	33.0037
Lagotis brachystachya	100.488	36.5873
Lagotis brachystachya	100.499	36.583
Lagotis brachystachya	100.253	38.1771
Lagotis brachystachya	97.05	33.75
Lagotis brachystachya	100.662	34.6769
Lagotis brachystachya	90.8392	34.5942
Lagotis brachystachya	98.9825	35.2617
Lagotis brachystachya	99.7433	33.9294
Lagotis brachystachya	94.0855	35.6348
Lagotis brachystachya	97.416	37.219
Lagotis brachystachya	91.1063	28.7453
Lagotis brachystachya	90.8877	30.4163
Lagotis brachystachya	89.6814	28.5534
Lagotis brachystachya	89.1715	29.3282
Lagotis brachystachya	89.0936	27.505
Lagotis brachystachya	89.6057	28.9119
Lagotis brachystachya	87.6275	30.6013
Lagotis brachystachya	99.9506	31.62
Lagotis brachystachya	98.2643	30.678
Lagotis brachystachya	85.829	28.6563
Lagotis brachystachya	92.773	29.8609
Lagotis brachystachya	92.773	29.8609
Lagotis brachystachya	92.773	29.8609
Lagotis brachystachya	90.0312	31.4048
Lagotis brachystachya	85.5635	31.2601
Lagotis brachystachya	92.0137	31.4411
Lagotis brachystachya	90.0182	31.405
Lagotis brachystachya	97.5155	29.8631
Lagotis brachystachya	88.7046	30.9315
Lagotis brachystachya	90.0334	31.4046
Lagotis brachystachya	90.0516	31.4147
Lagotis brachystachya	90.0454	31.4113
Lagotis brachystachya	88.8482	33.2024
Lagotis brachystachya	90.0258	31.4075
Lagotis brachystachya	89.3901	28.26
Lagotis brachystachya	85.297	28.8493
Lagotis brachystachya	91.3326	30.1895
Lagotis brachystachya	98.7719	30.6753
Lagotis brachystachya	85.8287	28.6552
Lagotis brachystachya	101.707	32.9031
Lagotis brachystachya	99.9917	31.6227
Lagotis brachystachya	98.0983	32.9815
Lagotis brachystachya	100.333	32.2685
Lagotis brachystachya	99.9859	31.6232
Lagotis brachystachya	100.967	36.4048
Lagotis brachystachya	94.5667	35.8742
Lagotis brachystachya	100.253	38.1771
Lagotis brachystachya	99.783	37.1968
Lagotis brachystachya	97.3594	37.3877
Lagotis brachystachya	98.8715	37.1117
Lagotis brachystachya	99.8512	36.7228
Lagotis brachystachya	104.029	34.4498
Lagotis brachystachya	102.548	35.2039
Lagotis brachystachya	89.6817	28.5556
Lagotis brachystachya	90.3337	46.5821
Lagotis brachystachya	89.451	37.0824
Lagotis brachystachya	88.1672	39.0226
Lagotis brachystachya	88.0471	28.3795
Lagotis brachystachya	101.076	36.4764
Lagotis brachystachya	101.747	30.794
Lagotis brachystachya	94.3124	35.7432
Lagotis brachystachya	100.253	38.1771
Lagotis brachystachya	99.0254	37.3057
Lagotis brachystachya	94.3479	35.7927
Lagotis brachystachya	99.3151	38.655
Lagotis brachystachya	104.029	34.4498
Lagotis brachystachya	100.072	35.8497
Lagotis brachystachya	91.2079	33.1724
Lagotis brachystachya	97.3823	37.3816
Lagotis brachystachya	100.245	38.169
Lagotis brachystachya	99.0364	37.2997
Lagotis brachystachya	100.224	38.1782
Lagotis brachystachya	99.5774	35.7873
Lagotis brachystachya	102.514	35.1991
Lagotis brachystachya	98.2032	34.9175
Lagotis brachystachya	97.8869	35.9964
Lagotis brachystachya	102.077	33.9948
Lagotis brachystachya	96.6483	33.1567
Lagotis brachystachya	99.1108	35.3497
Lagotis brachystachya	99.8833	33.7267
Lagotis brachystachya	98.1306	34.7597
Lagotis brachystachya	94.1644	35.726
Lagotis brachystachya	92.3408	34.0376
Lagotis brachystachya	95.6044	34.4581
Lagotis brachystachya	88.1151	32.6216
Lagotis brachystachya	92.8674	32.0356
Lagotis brachystachya	91.7309	31.6209
Lagotis brachystachya	99.1916	33.8458
Lagotis brachystachya	95.7573	34.5197
Lagotis brachystachya	99.3537	34.1245
Lagotis brachystachya	97.2521	37.5875
Lagotis brachystachya	86.8257	28.2541
Lagotis brachystachya	102.523	35.201
Lagotis brachystachya	98.9307	32.3173
Lagotis brachystachya	100.306	31.967
Lagotis brachystachya	86.1526	41.7491
Lagotis brachystachya	90.2416	36.9293
Lagotis brachystachya	98.117	35.9613
Lagotis brachystachya	96.9562	32.8575
Lagotis brachystachya	93.9129	35.5192
Lagotis brachystachya	96.9142	33.0615
Lagotis brachystachya	92.7819	31.763
Lagotis brachystachya	96.7736	33.0511
Lagotis brachystachya	98.8263	35.264
Lagotis brachystachya	86.902	29.4706
Lagotis brachystachya	98.7517	29.4301
Lagotis brachystachya	92.0535	31.4696
Lagotis brachystachya	90.0103	31.384
Lagotis brachystachya	90.0188	31.4004
Lagotis brachystachya	98.9307	32.3173
Lagotis brachystachya	98.1087	32.4274
Lagotis brachystachya	102.069	34.0138
Lagotis brachystachya	100.553	35.9776
Lagotis brachystachya	88.8682	29.2643
Lagotis brachystachya	102.547	35.2008
Lagotis brachystachya	102.688	34.8116
Lagotis brachystachya	102	37.2856
Lagotis brachystachya	99.6308	36.7636
Lagotis brachystachya	99.5394	36.7031
Lagotis brachystachya	91.1091	30.7855
Lagotis brachystachya	91.68	32.27
Lagotis brachystachya	99.3634	35.5997
Lagotis brachystachya	95.8	34.13
Lagotis brachystachya	100.359	34.4008
Lagotis brachystachya	111.68	39.92
Lagotis brachystachya	100.799	35.4681
Lagotis brachystachya	101.551	35.0768
Lagotis brachystachya	103.197	34.8089
Lagotis brachystachya	92.72	34.47
Lagotis brachystachya	102.07	33.99
Lagotis brachystachya	99.52	35.57
Lagotis brachystachya	99.28	35.37
Lagotis brachystachya	99.2	34.32
Lagotis brachystachya	98.18	34.92
Lagotis brachystachya	99.5197	35.5642
Lagotis brachystachya	97.05	33.75
Lagotis brachystachya	96.8428	33.0714
Lagotis brachystachya	96.6439	33.1525
Lagotis brachystachya	96.6483	33.1567
Lagotis brachystachya	94.28	31.83
Lagotis brachystachya	100.661	34.6947
Lagotis brachystachya	99.8392	34.5942
Lagotis brachystachya	100.654	34.6878
Lagotis brachystachya	100.654	34.6878
Lagotis brachystachya	99.8392	34.5942
Lagotis brachystachya	98.75	36.67
Lagotis brachystachya	94.33	35.77
Lagotis brachystachya	99.7433	33.9294
Lagotis brachystachya	98.9825	35.2617
Lagotis brachystachya	98.9828	35.2542
Lagotis brachystachya	99.7456	33.9319
Lagotis brachystachya	99.7433	33.9294
Lagotis brachystachya	93.33	35.33
Lagotis brachystachya	92.62	34.37
Lagotis brachystachya	92.77	34.6
Lagotis brachystachya	100.61	35.14
Lagotis brachystachya	98.3	34.81
Lagotis brachystachya	99.67	34.56
Lagotis brachystachya	100.14	34.15
Lagotis brachystachya	91.97	33.52
Lagotis brachystachya	91.92	33.48
Lagotis brachystachya	91.67	32.08
Lagotis brachystachya	94.9	36.4
Lagotis brachystachya	81.02	44.97
Lagotis brachystachya	90.261	36.9103
Lagotis brachystachya	99.99	31.62
Lagotis brachystachya	90.02	31.37
Lagotis brachystachya	97.84	29.67
Lagotis brachystachya	85.15	31.01
Lagotis brachystachya	90	31.39
Lagotis brachystachya	88.7	30.93
Lagotis brachystachya	97.85	29.67
Lagotis brachystachya	84.07	32.3
Lagotis brachystachya	85.17	31.02
Lagotis brachystachya	102.07	34
Lagotis brachystachya	84.03	29.77
Lagotis brachystachya	87.12	28.65
Lagotis brachystachya	89.68	28.55
Lagotis brachystachya	100.62	36.28
Lagotis brachystachya	100.13	37.33
Lagotis brachystachya	100.33	32.27
Lagotis brachystachya	98.1	32.97
Lagotis brachystachya	100.23	34.48
Lagotis brachystachya	84.07	32.3
Lagotis brachystachya	100.62	36.28
Lagotis brachystachya	98.18	34.92
Lagotis brachystachya	99.98	31.62
Lagotis brachystachya	100.33	32.27
Lagotis brachystachya	102.52	35.2
Lagotis brachystachya	98.1	32.98
Lagotis brachystachya	97.18	31.13
Lagotis brachystachya	99.99	31.62
Lagotis brachystachya	96.92	30.05
Lagotis brachystachya	102.95	33.58
Lagotis brachystachya	85.29	28.85
Lagotis brachystachya	89.68	28.55
Lagotis brachystachya	91.26	29.89
Lagotis brachystachya	81.02	44.97
Lagotis brachystachya	102.02	35.52
Lagotis brachystachya	101.6	34.73
Lagotis brachystachya	91.25	29.9
Lagotis brachystachya	89.68	28.57
Lagotis brachystachya	85.3	28.85
Lagotis brachystachya	96.48	32.2
Lagotis brachystachya	102.52	35.2
Lagotis brachystachya	101.48	33.43
Lagotis brachystachya	104.37	33.78
Lagotis brachystachya	100.75	35.58
Lagotis brachystachya	101.6	34.73
Lagotis brachystachya	102.03	35.93
Lagotis brachystachya	101.47	35.03
Lagotis brachystachya	95.62	33.85
Lagotis brachystachya	99.98	35.58
Lagotis brachystachya	95.8	34.13
Lagotis brachystachya	97.02	33
Lagotis brachystachya	85.98	28.17
Lagotis brachystachya	94.37	32.95
Lagotis brachystachya	96.67	32.77
Lagotis brachystachya	95.3	32.9
Lagotis brachystachya	87.98	44.15
Lagotis brachystachya	98.08	36.3
Lagotis brachystachya	99.98	35.58
Lagotis brachystachya	102.07	34
Lagotis brachystachya	90.02	31.37
Lagotis brachystachya	101.27	36.68
Lagotis brachystachya	99.02	37.3
Lagotis brachystachya	100.25	38.18
Lagotis brachystachya	88.9	27.48
Lagotis brachystachya	89.68	28.55
Lagotis brachystachya	88.88	29.27
Lagotis brachystachya	90.45	28.85
Lagotis brachystachya	90	31.39
Lagotis brachystachya	93.78	31.88
Lagotis brachystachya	100.25	38.18
Lagotis brachystachya	102.07	34
Lagotis brachystachya	94.9	36.42
Lagotis brachystachya	99.02	37.3
Lagotis brachystachya	101.7	32.9
Lagotis brachystachya	104.68	32.95
Lagotis brachystachya	102.52	35.2
Lagotis brachystachya	104.03	34.43
Lagotis brachystachya	89.6	28.91
Lagotis brachystachya	102.522	35.2026
Lagotis brachystachya	101.43	36.05
Lagotis brachystachya	103.507	34.5896
Lagotis brachystachya	99.65	33.75
Lagotis brachystachya	98.8263	35.264
Lagotis brachystachya	86.902	29.4706
Lagotis brachystachya	98.7517	29.4301
Lagotis brachystachya	97.2521	37.5875
Lagotis brachystachya	99.2957	39.9702
Lagotis brachystachya	99.3537	34.1245
Lagotis brachystachya	99.9503	33.6942
Lagotis brachystachya	98.117	34.9613
