# Supplementary material for: Predicting the Potential Distribution of Lagotis Medicinal Plants on the Qinghai‐Xizang Plateau, With a Maximum Entropy Model
Source: Ecol Evol. 2025 Apr 23;15(4):e71319. doi: 10.1002/ece3.71319 (PMC12015568; doi:10.1002/ece3.71319)
Supplement: Supplementary file 2 — Appendix S2. [file ECE3-15-e71319-s001.xlsx]

## Sheet: pearsoncorrelation_correlation
SPECIES	tp	ak	alt	an	ap	bio1	bio2	bio3	bio4	bio5	bio6	bio7	bio8	bio9	bio10	bio11	bio12	bio13	bio14	bio15	bio16	bio17	bio18	bio19	pH	som	tk	tn
tp	0	0.190173	0.23435	0.523101	0.45679	-0.402231	0.225697	0.0744005	0.121858	-0.358261	-0.368858	0.165787	-0.337636	-0.389092	-0.364703	-0.363094	-0.154971	-0.0887953	-0.262122	0.2176	-0.0947601	-0.258077	-0.0580941	-0.260788	-0.0591733	0.548458	0.276444	0.575485
ak	0	0	0.039145	0.150818	0.278006	-0.137639	0.377007	0.0386649	0.227899	0.0242534	-0.238772	0.29571	-0.00554024	-0.180595	-0.0406835	-0.20845	-0.317894	-0.310341	-0.3087	0.104976	-0.305324	-0.308571	-0.287105	-0.299673	0.236033	0.112747	0.0581396	0.104671
alt	0	0	0	0.0991424	-0.0525178	-0.692556	0.461918	0.679394	-0.390062	-0.915953	-0.395999	-0.21291	-0.92105	-0.326846	-0.923591	-0.363551	-0.373789	-0.383596	-0.398217	0.353781	-0.354162	-0.37753	-0.337117	-0.342354	0.206411	0.143343	0.279478	0.169814
an	0	0	0	0	0.531901	-0.228901	-0.00165045	0.0772515	-0.00126815	-0.288172	-0.182216	0.000125371	-0.236546	-0.218636	-0.249485	-0.179247	0.184813	0.240317	0.0133263	0.076738	0.24457	0.0174438	0.27392	0.00694496	-0.502061	0.810807	0.142455	0.837397
ap	0	0	0	0	0	-0.181218	0.103556	-0.104738	0.224442	-0.0747833	-0.238781	0.222886	-0.060606	-0.259641	-0.0849762	-0.238649	-0.0361373	0.00997361	-0.10758	0.0581542	0.00325669	-0.108779	0.0288423	-0.11471	-0.180607	0.498037	0.127701	0.510953
bio1	0	0	0	0	0	0	-0.655833	-0.114689	-0.341799	0.811087	0.91654	-0.470136	0.846291	0.894721	0.883783	0.914117	0.650611	0.574475	0.631557	-0.545267	0.588409	0.621423	0.550135	0.594629	-0.358704	-0.219381	-0.490913	-0.26472
bio2	0	0	0	0	0	0	0	0.299653	0.391769	-0.369289	-0.750536	0.601859	-0.43507	-0.626192	-0.504387	-0.675303	-0.805101	-0.732848	-0.771522	0.587618	-0.73993	-0.766142	-0.70494	-0.731639	0.558106	-0.00861993	0.310076	-1.86e-05
bio3	0	0	0	0	0	0	0	0	-0.720731	-0.53031	0.13883	-0.551572	-0.466563	0.23107	-0.488537	0.217528	0.0274643	0.0403575	-0.172116	0.23055	0.0799762	-0.151014	0.102446	-0.120276	-0.0696148	0.121378	-0.0393189	0.123127
bio4	0	0	0	0	0	0	0	0	0	0.258888	-0.66879	0.968708	0.178929	-0.683163	0.135749	-0.692635	-0.533685	-0.459167	-0.388264	0.218692	-0.506523	-0.402306	-0.490325	-0.407592	0.385603	-0.0603682	0.237006	-0.0523802
bio5	0	0	0	0	0	0	0	0	0	0	0.52298	0.126807	0.969151	0.508241	0.983918	0.511432	0.281532	0.233065	0.379556	-0.425667	0.222597	0.361108	0.18746	0.333031	-0.0720793	-0.309445	-0.358465	-0.353403
bio6	0	0	0	0	0	0	0	0	0	0	0	-0.779147	0.582235	0.972469	0.636473	0.992541	0.756717	0.658815	0.701788	-0.552067	0.68716	0.699642	0.646674	0.678385	-0.457004	-0.150464	-0.472487	-0.185686
bio7	0	0	0	0	0	0	0	0	0	0	0	0	0.0351614	-0.757947	-0.0170985	-0.778959	-0.673592	-0.595301	-0.537577	0.329425	-0.635987	-0.548647	-0.614711	-0.544558	0.478835	-0.0524718	0.286236	-0.0438095
bio8	0	0	0	0	0	0	0	0	0	0	0	0	0	0.549881	0.980384	0.572163	0.354658	0.339299	0.370108	-0.373284	0.32349	0.349427	0.313542	0.31571	-0.132893	-0.264021	-0.381561	-0.305451
bio9	0	0	0	0	0	0	0	0	0	0	0	0	0	0	0.604381	0.981439	0.67903	0.569838	0.649705	-0.53231	0.60342	0.650595	0.55899	0.641875	-0.39593	-0.184723	-0.477866	-0.224748
bio10	0	0	0	0	0	0	0	0	0	0	0	0	0	0	0	0.620421	0.421167	0.377412	0.47908	-0.464668	0.366902	0.461816	0.333494	0.430113	-0.18244	-0.269507	-0.392433	-0.312489
bio11	0	0	0	0	0	0	0	0	0	0	0	0	0	0	0	0	0.729574	0.638272	0.657705	-0.511918	0.668416	0.65617	0.631133	0.637799	-0.440225	-0.146871	-0.475755	-0.184572
bio12	0	0	0	0	0	0	0	0	0	0	0	0	0	0	0	0	0	0.951502	0.842877	-0.472851	0.971428	0.846155	0.935964	0.831887	-0.767003	0.187741	-0.336545	0.184221
bio13	0	0	0	0	0	0	0	0	0	0	0	0	0	0	0	0	0	0	0.700713	-0.265277	0.990888	0.702533	0.980198	0.688676	-0.735893	0.228189	-0.263462	0.230646
bio14	0	0	0	0	0	0	0	0	0	0	0	0	0	0	0	0	0	0	0	-0.640628	0.72028	0.99336	0.637418	0.974651	-0.622893	0.0290873	-0.32478	0.0192586
bio15	0	0	0	0	0	0	0	0	0	0	0	0	0	0	0	0	0	0	0	0	-0.314004	-0.645776	-0.253666	-0.625578	0.325594	0.0552152	0.329221	0.076757
bio16	0	0	0	0	0	0	0	0	0	0	0	0	0	0	0	0	0	0	0	0	0	0.72273	0.984528	0.709257	-0.758089	0.237973	-0.293188	0.239048
bio17	0	0	0	0	0	0	0	0	0	0	0	0	0	0	0	0	0	0	0	0	0	0	0.638943	0.982717	-0.626858	0.0314472	-0.314575	0.0224091
bio18	0	0	0	0	0	0	0	0	0	0	0	0	0	0	0	0	0	0	0	0	0	0	0	0.617066	-0.735123	0.26196	-0.27795	0.266389
bio19	0	0	0	0	0	0	0	0	0	0	0	0	0	0	0	0	0	0	0	0	0	0	0	0	-0.606571	0.022241	-0.298427	0.0112968
pH	0	0	0	0	0	0	0	0	0	0	0	0	0	0	0	0	0	0	0	0	0	0	0	0	0	-0.528167	0.263181	-0.526126
som	0	0	0	0	0	0	0	0	0	0	0	0	0	0	0	0	0	0	0	0	0	0	0	0	0	0	0.0652427	0.958433
tk	0	0	0	0	0	0	0	0	0	0	0	0	0	0	0	0	0	0	0	0	0	0	0	0	0	0	0	0.123289
tn	0	0	0	0	0	0	0	0	0	0	0	0	0	0	0	0	0	0	0	0	0	0	0	0	0	0	0	0
